# Supplementary material for: Synthesis of Novel Acetylene-Containing Phosphonates, Their Antiviral Activity, and Their Cytotoxicity to Different Cancer Cell Lines
Source: Molecules. 2026 May 28;31(11):1861. doi: 10.3390/molecules31111861 (PMC13257472; doi:10.3390/molecules31111861)
Supplement: Supplementary file 1 [file molecules-31-01861-s001.zip]

Archive with 1 entries (1 files):
- molecules-4297799-supplementary.pdf
